# Supplementary material for: Levels of Salt Reduction in Bread, Acceptability and Purchase Intention by Urban Mozambican Consumers
Source: Foods. 2022 Feb 3;11(3):454. doi: 10.3390/foods11030454 (PMC8834232; doi:10.3390/foods11030454)
Supplement: Supplementary file 1 [file foods-11-00454-s001.zip]

Archive with 1 entries (1 files):
- foods-1482605-supplementary.pdf
